# Supplementary material for: Structural heterogeneity of α-synuclein fibrils amplified from patient brain extracts
Source: Nat Commun. 2019 Dec 4;10:5535. doi: 10.1038/s41467-019-13564-w (PMC6893031; doi:10.1038/s41467-019-13564-w)
Supplement: Supplementary file 4 — Source Data [file 41467_2019_13564_MOESM4_ESM.xlsx]

## Sheet: Fig1B
	relative ThT signal [%]
time [day]	No seed	CT	PD
0	0	0	0
1	1	3	15
2	0	2	37
3	2	3	34
4	1	1	161
5	1	3	100

## Sheet: Fig1C
relative ThT signal [%]
PD1	PD2	PD3	PD4	PD5	MSA1	MSA2	MSA3	MSA4	MSA5	CT
77.8147	45.8614	69.5234	58.6622	46.0576	100	77.1859	55.3612	50.0448	37.4585	1.82646

## Sheet: Fig4A
residue	hsAsyn	hsAsyn de novo	lsAsyn	lsAsyn de novo
1	30.7791	31.4531	43.6014	63.5008
3	26.1915	22.1775	85.1628	90.595
4	21.1024	17.8568	89.3707	95.7357
5	20.1285	18.9713	91.0172	96.4942
6	28.5495	28.0926	85.1628	90.0472
7	21.6826	17.9597	72.3564	75.7627
9	20.0332	19.7171	86.7179	96.2835
11	6.90012	13.5534	94.8591	101.551
12	14.9482	4.45349	84.5225	87.1397
15	26.5023	22.6275	79.0798	85.7913
16	24.8736	22.306	97.8321	94.2188
17	25.4745	27.1667	94.4932	100.75
18	31.3054	31.8946	86.9923	89.2887
20	6.2039	19.2799	91.2916	90.1736
21	15.3709	18.4141	93.3955	91.6905
22	27.1363	30.5744	78.8053	77.9117
26	28.9225	16.0737	79.034	90.1315
27	28.7775	17.9083	75.9239	80.9877
29	27.8906	15.4479	52.7808	65.102
31	30.286	18.6755	18.8621	20.3017
32	26.3945	18.727	17.6271	21.7344
33	23.4148	8.44406	25.9102	25.9059
34	8.50394	12.5889	17.4808	21.4605
37	46.208	42.186	32.5741	45.2554
38	70.1616	84.9121	89.8738	80.9034
40	78.7816	88.8984	85.7574	91.522
41	77.2068	91.2559	85.3458	91.6905
42	65.8931	69.6528	88.5931	79.6393
43	85.288	79.6399	85.4372	91.0163
44	75.1761	67.9811	100.439	101.256
49	97.3063	94.2563	94.6304	90.0051
50	86.8214	93.9991	87.5869	90.3843
51	92.0017	87.9126	88.7303	91.3113
52	101.409	99.0999	99.4329	98.1797
53	93.9494	91.8131	91.8405	90.8899
54	94.8612	96.6138	92.2521	89.1202
56	93.7837	96.0566	89.7823	91.227
57	86.5727	84.7407	73.8657	77.2796
58	88.9764	91.3416	87.8156	87.2661
59	37.1032	62.4089	77.1588	87.8139
60	80.7294	72.6104	34.1612	29.1842
62	84.2105	84.8693	81.7783	77.7853
64	93.8251	93.9991	86.8094	90.7214
65	91.2971	95.4136	88.3644	80.3135
66	99.4613	99.9143	92.6637	90.9742
67	89.971	91.3845	64.1237	60.9725
68	83.3817	83.8405	33.1367	22.5223
69	79.4861	76.0823	38.6617	34.9486
70	96.8918	100.814	91.4288	94.7666
71	94.5296	98.4569	93.8529	87.9403
72	96.6017	98.5426	91.3831	85.5385
73	48.2801	68.667	87.8613	86.6762
74	103.978	99.5714	98.3352	91.3956
75	95.8972	92.1132	94.356	97.2527
76	96.5603	99.3999	98.1065	98.2639
77	88.189	88.5555	94.8134	87.0555
79	94.1152	94.685	103.686	96.2414
80	92.9134	97.5139	94.1731	95.4408
81	97.845	100.3	89.6451	95.5672
82	91.0485	87.6125	84.1109	86.9712
83	92.2089	93.9563	88.6846	75.8891
84	66.6805	53.4505	69.0633	73.9508
85	7.28968	20.18	64.1694	63.4586
86	92.2089	85.255	91.0629	90.4686
87	92.6233	88.9413	82.4643	83.6002
88	83.4231	84.1835	89.0962	85.6649
90	78.3672	78.0969	81.4124	80.0185
92	82.2213	87.9554	86.4892	90.8899
93	54.6208	69.4814	88.5016	93.8395
94	50.2279	69.8243	85.2543	81.1984
95	45.7936	65.5808	89.1877	87.0555
96	37.2275	61.5945	87.1295	88.5303
97	16.5271	38.7484	37.9254	48.4156
98	6.51886	5.62366	0.620655	7.08748
99	9.44882	14.0592	14.9652	13.6862
100	8.37547	9.67424	12.2073	17.5249
101	6.51471	8.57694	9.95701	7.53413
107	14.5048	18.8856	23.0379	15.0978
109	9.20017	7.24818	13.2501	11.1369
110	22.5943	22.9018	19.4155	17.3395
111	12.0099	11.9031	12.7012	11.6678
112	7.84501	5.15216	19.4292	12.2156
113	2.99337	3.21089	10.8123	8.03978
115	11.3303	11.8731	13.369	14.7227
116	-1.82926	-2.29061	-3.4861	-1.91387
118	5.22172	5.22503	9.93414	9.57357
119	11.724	14.5135	13.2775	12.578
121	8.74845	8.42263	15.7794	6.15624
122	1.06921	1.95671	-1.95161	-0.767318
127	0.0847493	-0.83069	0.596414	-3.30819
129	6.39867	7.14959	5.79034	5.73909
130	7.79528	5.42649	8.36535	9.67891
131	8.0978	9.03129	9.6277	8.86145
133	7.26067	5.6751	8.87761	10.2604
134	7.07418	6.22803	4.09394	10.6228
136	5.90137	9.56279	6.31175	6.13518
137	6.11687	4.27304	7.36828	7.34451
139	8.7816	9.06987	6.85602	7.66897
140	6.57273	7.98543	6.93377	5.89499

## Sheet: Fig4D
residue	high salt [HEPES]
1	22.3
3	37.8
4	34.3
5	39.2
6	47.7
7	27.4
9	36.5
11	27.5
12	25.4
15	37
16	38.2
17	40.4
18	42.1
20	34.4
21	36.3
22	35
26	36.7
27	35.5
29	34
31	33.9
32	31
33	22.6
34	30.6
37	35
38	67.2
40	74.4
41	48.4
42	55.3
43	70.6
44	76.8
49	93.3
50	90.9
51	84.9
52	99.9
53	95.3
54	94.4
56	94.6
57	85.3
58	80.5
59	46.2
60	58.7
62	85.3
64	92.3
65	88.3
66	88.1
67	94.3
68	64.6
69	74.9
70	92
71	104.5
72	98.4
73	82.4
74	97.7
75	95.9
76	98.2
77	85.2
79	91.8
80	90.5
81	98.9
82	82.8
83	70.9
84	41.8
85	9.2
86	76.4
87	89.8
88	78.4
90	75.4
92	95.7
93	87.1
94	76.9
95	75.9
96	67.4
97	34.1
98	8
99	7.8
100	10.1
101	7.3
107	13.4
109	10.1
110	10.6
111	9.9
112	9.9
113	0.9
115	14.4
116	0.1
118	11.7
119	11
121	10.3
122	3.1
127	-1.2
129	7.5
130	9.9
131	9.3
133	8.1
134	7.2
136	6.4
137	5
139	9.5
140	7.2

## Sheet: Fig4G
	lsAsyn - hsAsyn
residue	difference values
37	-10.1
38	17.3
40	10.2
41	18.6
42	20.3
43	2.8
44	23.3
49	-1.9
50	0.5
51	-0.5
52	0.6
53	-0.2
54	-2.3
56	0.5
57	-10.6
58	-1.2
59	41.1
60	-49.3
62	-2.7
64	-7.1
65	1.4
66	-4.7
67	-22.8
68	-51.5
69	-44.4
70	-4.1
71	0.5
72	-7.9
73	36.2
74	-4.3
75	0
76	2.5
77	4.6
79	0.2
80	-1.8
81	-6.4
82	-3.9
83	-4.5
84	2.8
85	56
86	-0.1
87	-8.4
88	6.8
90	5.8
92	7.5
93	32.3
94	33.2
95	42.6
96	49.7
97	21.5
98	-2.1
99	8.1

## Sheet: Fig5A
residue	PD1	PD2	PD3	PD4	PD5	MSA1	MSA2	MSA3	MSA4	MSA5	PMCA1	PMCA2	PMCA3	PMCA4	PMCA5	PMCA6	PMCA_mean
1	30.07	24.27	36.65	32	20.6	18.41	33.3	27.5	26.24	26.77	27.4	23.9	30	22.2	28.1	23.6	25.8667
3	21.12	16.31	17.37	9.87	5.6	7.62	14.05	11.03	8.25	19.8	16.5	16	27.1	16.5	29	25.5	21.7667
4	17.75	14.74	19.21	11.02	10.8	8.94	13.19	16.16	7.19	21.11	37.4	28.6	38	36	44.8	43.9	38.1167
5	20.4	15.89	15.36	12.62	15.8	11.07	10.59	19.77	5.23	20.66	51.7	40.5	42.9	49.2	51.4	51.2	47.8167
6	28.5	21.96	25.25	22.35	18.4	16.79	19.95	28.07	17.74	24.47	54.3	48.3	53.5	53.1	57.8	55.8	53.8
7	11.32	16.54	14.53	11.71	9.7	5.53	8.96	17.77	10.43	15.06	37.1	36.8	36.2	33.6	36.2	36.9	36.1333
9	20.4	15.49	16.86	10.75	9.1	9.46	15.31	19.16	9.18	18.69	42.3	41.5	40.9	42.8	44.1	43.5	42.5167
11	9.9	8.56	12.86	8.58	6.4	-0.33	11.8	16.69	5.75	7.96	32.9	32.4	32.6	33	43.8	42.8	36.25
12	6.84	10.28	12.07	1.42	1.8	1.38	7.7	3	2.16	7.4	0.3	4.8	2.9	2.5	9.4	6	4.31667
15	27.23	26.46	37.97	37.09	42.6	47.74	46.07	34.46	42.55	31.72	13.8	17.9	19.5	12.8	30.1	21.5	19.2667
16	32.31	36.74	45.34	61.3	60.4	65.63	63.28	60.56	62.64	43.17	44.4	42.9	43	42.9	56.5	48.4	46.35
17	36.17	38.23	49.24	57.78	63.6	67.95	66.15	60.27	64.95	46.4	52.9	46.3	46.3	47.4	58.1	53.1	50.6833
18	37.36	38.93	43.77	58	59.7	63.47	62.41	57	60.96	41.91	47.2	48	46.1	45.9	51.9	49.9	48.1667
20	30.69	30.72	40.19	55.16	55.8	62.11	59.66	57.21	54.86	34.84	43.2	42.3	42.2	40.5	53.4	49.1	45.1167
21	30.26	27.98	38.97	51.52	56.5	60.55	58.78	53.36	57.37	39.76	42.6	43.8	44.1	41.3	52.6	46.6	45.1667
22	29.44	32.9	39.52	50.06	47.9	66.43	54.87	49.8	54.2	36.21	45.7	43.6	47	43.3	57	52.1	48.1167
26	24.05	27.87	31.5	37.75	45.2	51.98	53.92	35.17	48.27	32.04	8	8.5	8	7.5	20	11.6	10.6
27	32.06	32.53	39.36	51.52	58.4	60.03	63.28	43.13	55.81	37.94	11.9	10	11.9	11.3	20.5	13.6	13.2
29	29.9	33.36	37.15	54.69	55.9	59.99	59.46	43.34	61.94	37.2	4.3	6.4	4.5	6.3	16	9.2	7.78333
31	33.53	32.29	44.16	55.81	56.1	56.35	60.65	50.05	60.01	41.69	7.9	9	10.1	8.6	21.8	12.7	11.6833
32	23.43	27.15	33.58	37.25	36	47.7	49.25	28.4	38.54	26.38	8.7	9.2	9.9	9.1	19	12.4	11.3833
33	7.07	11.46	5.48	7.05	7.3	4.98	9.17	5.09	8.43	5.85	1.8	3.1	2.8	1.9	14	6.6	5.03333
34	27.67	31.04	34.34	43.44	45.7	56.55	54.55	36.3	49.88	34.06	8.3	9.3	8.6	9.1	18.2	12.6	11.0167
37	43.71	47.67	49.99	54.05	59.4	61.51	67.71	44.17	60.13	49.41	7.1	9.3	10.6	7.6	16.6	13.6	10.8
38	47.74	54.43	67.7	66.58	64	68.91	66.55	74.76	67.46	52.42	88.5	81	90.9	79.8	85.2	86.7	85.35
40	63.15	58.18	64.16	74.48	67.6	80.48	83.21	79.39	72.82	61.59	90.3	90.8	85.5	91.3	94.7	91.2	90.6333
41	47.32	47.2	54.63	54.31	52.5	60.99	56.55	63.71	56.63	45.51	93.1	94.3	95.9	97.7	91	98.6	95.1
42	30.77	38.37	51.21	53.88	51.6	58.35	61.49	54.64	60.38	42.95	56.2	60	61.1	51.1	51.6	57.3	56.2167
43	33	33.48	50.34	56.24	55.9	63.47	62.52	58.95	59.97	38.83	72.1	64.7	70.1	63.5	66	67.7	67.35
44	31.55	33.59	48.77	58.47	59	67.55	61.69	62.42	60.58	38.87	59.5	67.1	57	55.3	59.4	62	60.05
49	80.38	86.25	75.77	77.23	73.5	83.64	81.61	82.91	83.4	72.76	94.8	93.2	87.5	93.5	102.3	95.6	94.4833
50	73.46	70.63	66.52	71.05	62.7	76.56	75.64	74.26	66.68	62.11	87.8	84.6	89.3	86.6	87	85.9	86.8667
51	65.47	74.07	69.43	73.62	69.7	75.44	69.5	75.46	69.48	70.31	93.8	89.9	91.5	84.6	88.5	90.9	89.8667
52	92.59	94.64	83.96	89.08	81.7	90.04	88.99	89.12	85.46	87.83	97.9	101.6	97.2	94.4	97.2	99.4	97.95
53	84.53	97.43	88.6	81.18	77.8	81.28	84.84	84.36	79.74	88.24	96	90.3	89.2	94.2	92.1	98.2	93.3333
54	96.2	96.07	84	90.02	81.3	83.16	87.47	88.96	80.97	88.09	93.7	87.9	100.5	94.7	91.7	94.4	93.8167
56	96.66	89.04	83.56	85.86	79.7	80.84	83.88	82.95	75.25	82.89	97.4	95	96.4	97.9	102.3	99.2	98.0333
57	72.2	65.34	75.89	56.71	51.3	51.54	56.39	57.41	51.03	66.78	74.6	76.2	83	74.6	77	78	77.2333
58	87.76	85.29	77.54	80.62	74.4	79.4	81.73	81.17	74.92	79.52	98.3	89.1	103	94.6	94.7	99.6	96.55
59	71.21	74.69	74.98	77.62	65.1	80.48	65.67	77.03	66.27	65.67	93.9	96.6	93.9	97.9	98.8	98.7	96.6333
60	34.55	31.86	24.56	23.67	20.2	14.89	11.5	31.25	14.42	20.7	66.7	55.2	69.9	69.1	65.1	70.5	66.0833
62	84.56	81.38	72.78	75.68	63.7	64.39	71.69	75.54	72.98	67.56	92.3	82.9	75	86.9	83.1	85.8	84.3333
64	91.14	90.66	83.6	82.9	82.5	89.8	88.91	84.24	80.68	92.62	97.7	94.2	95	97.2	95.2	97.7	96.1667
65	100.84	96.73	77.93	81.31	78.5	81.76	87.59	87.96	74.96	90.32	94.5	93.1	91.5	85.1	89.4	90.3	90.65
66	99.4	96.5	104.9	103.33	101.7	102.61	99.43	102.53	96.91	98.56	91.2	103.4	88.3	92	95.9	83.5	92.3833
67	99.89	101.48	98.44	92.3	101.2	88.48	97.43	94.71	99.92	98.15	92.3	90	90	90.3	86	94.8	90.5667
68	72.09	81.38	71.56	79.93	79.2	73.84	79.9	84.9	87.23	81.3	80.5	74.1	81	82.5	79.8	83.9	80.3
69	73.99	74.69	76.36	50.01	47.5	80.6	80.7	53.23	51.57	44.99	76.6	75.9	71.1	48.5	74.4	79.5	71
70	99.59	100.32	95.73	99.51	100.6	96.53	101.66	97.81	98.64	100.3	93	93	94.4	100.4	97.7	94.8	95.55
71	100.16	93.64	92.34	100.8	95.5	106.93	102.06	99.26	98.11	96.48	100.2	92.1	93.6	106.1	96.1	98.4	97.75
72	93.88	92.59	97.97	93.89	94.3	91	94.05	95.99	93.45	92.81	97.5	95.2	97.7	97	97.1	97.1	96.9333
73	73.19	72.26	63.65	52.46	45.9	40.58	46.9	59.81	43.04	67.19	101.5	91.6	95.8	93.4	96.8	103.1	97.0333
74	93.24	100.75	90.53	86.98	87.3	72.67	80.02	92.31	90.2	98.23	94.8	88.7	87.5	94.2	92.4	92.7	91.7167
75	92.67	97.93	99.7	96.89	101	98.33	97.75	101.79	103.58	104.42	92.4	88	92	92.6	93.3	93	91.8833
76	96.58	99.01	95.57	99.47	93.8	95.25	99.11	98.6	99.75	98.49	95.6	92.2	98.1	94.2	95.1	97.7	95.4833
77	99.51	98.43	95.88	95.6	91.2	93.56	96	97.69	94.98	95	87.8	84	86.4	90.2	89.1	79.8	86.2167
79	89.97	88.42	93.21	90.75	93.8	95.61	91.81	94.71	89.13	80.7	95.6	92.5	87.1	93	92.6	92.1	92.15
80	94.45	92.48	98.99	83.2	74.9	81.88	85.4	78.69	73.23	88.2	92.4	90.5	89.9	95.8	95.2	95.2	93.1667
81	85.06	80.26	82.26	81.91	74.9	90.12	78.46	80.22	75.78	73.5	100.3	92.2	98.6	93.3	98.9	98.2	96.9167
82	78.67	82.23	79.63	63.92	61.1	69.75	77.51	70.33	62.44	70.46	81.4	83.3	86.7	79.9	89.7	81.1	83.6833
83	47.63	43.73	51.56	67.1	70.8	74	61.89	70.12	75.04	45.25	61	48.8	70.8	61	66	72.6	63.3667
84	34.19	39.05	44.6	58.3	62.1	74.84	67.67	52.12	69.28	40.83	3.3	18.8	3.9	4.9	16.7	9.7	9.55
85	34.27	32.49	37.71	56.24	63.2	59.07	58.5	66.93	64.17	37	77.1	72.1	64.8	71.7	83.9	82.5	75.35
86	35.45	36.72	53.06	63.11	73.5	71.87	63.16	74.47	67.5	41.99	79.1	73.8	71.7	89.5	75.9	90.2	80.0333
87	37.97	35.88	39.56	60.36	66.6	70.51	65.95	58.66	66.8	42.13	26.8	34.9	31.7	24.7	25.3	29.4	28.8
88	36.76	43.07	52.43	65.47	64.7	69.27	70.06	71.61	68.08	43.43	82.7	79.8	79.4	80.1	89.4	80.6	82
90	35.17	34.01	40.46	39.51	36.2	60.27	55.87	54.1	37.46	34.06	69.4	71.2	69.1	70.7	71.4	67.4	69.8667
92	24.4	24.52	26.23	31.75	27.5	34.2	37.47	44.5	30.55	29.52	99.6	97.7	97.3	94.9	92.8	95.3	96.2667
93	23.39	24.06	29.27	26.87	25.9	30.07	35.43	37.99	26.66	27.95	87.6	75.3	87	81.6	83.2	85.8	83.4167
94	22.83	18.98	25.58	28.83	25.4	27.02	31.76	39.07	26.61	27.32	82	66.6	75.4	73.1	75.6	79.1	75.3
95	22.48	18.15	29.61	26.89	24.5	28.02	32.1	39.2	26.79	26.45	80	72	76.7	80.7	76	75.9	76.8833
96	17.13	21.9	29.39	23.78	24.5	25.48	28.72	24.59	25.24	26.02	25.7	42.2	46	23.5	33.7	35.4	34.4167
97	10.52	13.65	18.79	13.27	20.2	13.05	14.66	14.73	19.9	20.34	3.6	10.7	2.4	3	8.2	8.4	6.05
98	1.55	7.82	8.85	5.5	5.6	0.46	2.81	5.32	6.16	5.06	7.9	5.3	10.1	8.7	7.3	9	8.05
99	10.4	7.04	7.57	6.79	5.4	3.23	7.42	4.33	3.71	4.76	7.4	3.6	6	5.3	9.9	8.2	6.73333
100	5.01	4.17	5.86	4.32	3.6	1.91	6.41	7.39	8.5	6.4	4.7	6.6	7	5.3	7.6	5.3	6.08333
101	0.21	5.94	8.73	6.89	6.2	5.74	2.09	7.91	6.08	12.15	6.8	6.6	9.7	6.6	7.3	8.4	7.56667
107	24.32	21.59	20.61	21.27	22.7	4.4	19.96	17.88	15.5	18.13	15.3	15.9	24.4	19.1	18.9	16.3	18.3167
109	9.59	8.52	18.33	9.83	6.7	8.42	9.09	7.8	9.33	5.22	8.6	9.3	8.4	10.6	14	11.8	10.45
110	7.69	13.4	14.19	17.31	14.8	9.54	12.04	13.28	15.13	6.11	12	22	14.6	13.8	15.1	11.8	14.8833
111	8.92	5.3	9.73	10.6	10.9	9.36	9.26	9.44	10.21	5.1	8.9	8.9	10.7	10.9	11.9	11.4	10.45
112	8.7	7.09	9.08	7.78	6.3	5.34	7.67	7.59	6.46	8.49	6.1	7.8	8.9	5.6	7.9	7.4	7.28333
113	3.01	2.29	1.11	3.23	1.4	3.69	2.34	2.46	2.58	2.16	1.9	4	-0.1	1.6	2.8	2.4	2.1
115	8.17	8.3	7.57	10.26	12.6	4.14	6.82	8.47	7.76	9.47	9.8	9.4	11.8	9.6	10.6	11.8	10.5
116	-3.07	0.71	-1.9	0.64	-0.1	0.6	-1.35	0.07	0.78	-1.64	0	-1.6	-0.5	-1.1	0.5	2.2	-0.0833333
118	9.06	7.43	0.01	7.29	11.1	6.42	5.31	8.66	7.87	8.84	4.8	6.2	10.6	15.3	12.3	9.1	9.71667
119	12.5	10.76	15.96	10.78	16	12.01	12.19	6.04	8.35	13.1	11.9	9.7	16.1	11.2	14.3	15.3	13.0833
121	5.91	13.51	10.91	14.08	7.9	5.82	16.31	9.83	7.61	12.94	7	9.5	9.1	12.8	14.7	10.8	10.65
122	2.42	4.44	7.59	8.01	5.1	4.29	1.52	2.41	4.44	-1.34	6.2	7.8	7.1	8.7	11.2	5.2	7.7
127	0.01	2.73	-0.5	0.93	3.1	0.8	-2.27	-2.46	-2.84	-2.24	2.1	-1	3	1.5	5	0.9	1.91667
129	2.13	6.92	7.84	8.68	9	4.99	5.43	9.45	11.03	8.24	8.9	7.5	6.3	8.8	7.7	10.5	8.28333
130	6.12	4.75	1.54	6.59	4.8	5.26	4.77	5.87	6.63	6.3	5.6	6.6	8.1	3.6	6.8	7.5	6.36667
131	6.64	3.61	5.54	10.4	10.7	8.52	11.74	11.41	8.52	5.67	9.4	10	10.9	10	13.6	10.4	10.7167
133	7.46	7.65	3.89	8.65	8.1	10.04	6.3	7.34	6.04	6.72	6.1	6.9	9.1	6.7	9	8.5	7.71667
134	7.07	7.59	0.72	6.29	0	-1.11	3.69	3.22	5.03	3.92	1.6	5.5	6.9	2.6	3.1	5.6	4.21667
136	4.31	4.93	6.05	6.35	6.2	2.53	7.03	5.68	5.67	6.61	6.1	5	6.9	6.3	8.8	6.6	6.61667
137	4.99	0.65	3.92	5.94	3.2	2.52	6.11	5.55	4.7	5.34	5.6	6.2	3.5	4.3	5.6	5.5	5.11667
139	11.79	11.7	9.7	11.05	9.5	10.06	9.22	8.48	9.53	6.8	9.3	9.3	11.3	12.2	13.3	11.7	11.1833
140	8.01	7.43	10.36	9.16	6.9	10.17	5.26	8.18	7.9	7.12	6.9	8	10.2	6.8	10.3	8	8.36667

## Sheet: SI_Fig1B
	2ndary chemical shifts [ppm]
residue	Ca	C'
1	0.64259	0.19089
2	0.34936	-0.00689
3	0.22822	-0.16132
4	0.0191
5	-0.00179	-0.40124
6	0.63223	0.06616
7	0.39155	-0.06089
8	-0.08172	-0.18815
9	0.0036	-0.02352
10	0.25495	0.12902
11	0.3755
12	0.13113	-0.13713
13	0.25836	-0.4237
15	0.31258	0.12067
16	0.10006	0.09934
17	0.38984	0.2937
18	0.39076	0.21616
19	0.16116	-0.01246
20	0.07968	0.02255
21	0.27926	-0.14867
22	0.00581	-0.21456
23	0.25719	-0.18022
25	0.45291	0.1008
26	0.07097	0.06425
27	0.36538	0.10822
28	0.193	0.11366
29	0.13674	-0.0609
30	0.17577	-0.09866
31	0.20684	-0.19325
32	0.05615	-0.27
33	-0.0092	-0.23462
34	0.20889	-0.22523
35	0.2321	0.11357
37	0.04754	-0.17443
38	0.15966	-0.28188
39	-0.06084	-0.26188
40	-0.19109	-0.46247
41	0.22438	-0.16861
42	0.0052	-0.04296
43	0.27111	-0.21707
44	0.00913	-0.15005
45	0.24217	-0.07962
47	0.3799	-0.15196
48	-0.05711	-0.15656
49	0.11465	-0.34931
50	-0.01499	-0.13199
51	0.36762
52	-0.23478	-0.17021
53	0.11972	-0.16849
54	-0.1435	-0.15979
55	0.15914	0.08292
56	0.34855	0.05347
57	0.22509	0.1362
58	0.30751	-0.02363
59	0.24333	-0.12005
60	0.40582	-0.00854
62	0.19973	0.06993
63	0.08643	-0.24309
64	-0.14903	-0.43025
65	-0.00516	-0.19132
66	-0.06182	-0.17204
67	0.23916	0.00355
68	0.1865	-0.14763
69	0.17537	-0.08902
70	0.14341	-0.08184
71	-0.21192	-0.44022
72	-0.16809	-0.22924
73	0.25405	-0.15152
74	-0.01815	-0.22056
75	-0.000347	-0.26128
76	0.16451	-0.09265
77	-0.05812	-0.07743
78	0.14109	-0.16143
79	-0.01382	-0.16933
80	0.31446	-0.15795
81	0.08317	-0.2305
82	-0.14977	-0.21073
83	0.14965	0.02097
84	0.25888	-0.01189
85	0.33647	-0.11022
86	0.19116	-0.10164
87	-0.04745	0.03555
88	0.27526	0.20229
89	0.35056	0.26147
90	0.19861	0.10541
91		-0.30898
92	-0.09237	-0.14328
93	0.21532	-0.21947
94	0.22526	-0.46058
95	-0.40652	-0.59592
96	0.39959	0.12462
97	0.53985	-0.12976
98	0.28035	-0.05402
99	-0.15945	-0.19618
100	0.09776	-0.05875
101	0.33356	0.07299
102	0.30721	-0.12216
103	0.27037	-0.14395
106	0.13992	-0.27115
107	0.09902	0.04256
109	-0.01043	-0.32572
110	0.05398	-0.07437
111	0.37494	0.000312
112	0.10925	-0.06113
113	0.17249	-0.09948
114	-0.01631	-0.36924
115	-0.10999	-0.35804
116	-0.25722	0.19494
118	0.23628	-0.38668
119	0.06786	0.3715
121	0.19443	-0.13153
122	-0.07236	-0.11131
123	0.79975	0.18425
124	0.38302	0.00963
125	-0.08972	-0.48589
126	-0.59184	-0.50079
127	-0.06917	0.51441
129	0.05723	0.02122
130	-0.09353	-0.1818
131	0.2301	0.15882
132	0.27183	0.08182
133	0.28544	-0.13759
134	-0.08017	-0.39352
135	0.14065	-0.28079
136	-0.05747	-0.47663
137	-0.82935	-0.06032
139	-0.06569	-0.34357

## Sheet: SI_Fig3C
	hsAsyn I				lsAsyn I				PD1				MSA1
time [hours]	E20	T75	A90	time [hours]	E20	T75	A90	time [hours]	E20	T75	A90	time [hours]	E20	T75	A90
0.0844444	7.94861	91.8359	74.223	0.173611	84.5134	85.6614	75.2104	0.0944444	32.3532	89.2993	35.7806	0.0725	60.9332	95.5018	56.7352
0.222222	9.79693	91.4339	68.3755	0.311389	80.708	86.5395	73.8794	0.232222	30.843	87.1044	36.3436	0.210278	56.175	91.8641	52.3771
0.36	13.3983	88.2346	63.3361	0.449167	77.4286	81.7691	68.1668	0.37	31.9233	86.0659	34.6584	0.348056	58.6321	93.721	50.2241
0.497778	14.9938	86.2909	60.0041	0.586944	77.3829	85.0302	64.4896	0.507778	30.3484	84.084	35.4192	0.485833	55.2585	90.2313	46.4343
0.635556	18.305	86.5023	57.9403	0.724722	72.7955	83.7541	62.4405	0.645556	32.2162	78.979	36.1191	0.623611	54.4301	82.1554	44.1932
0.773333	20.6175	83.3402	54.6747	0.8625	68.1623	81.6456	61.8368	0.783333	34.7649	80.7707	34.9171	0.761389	53.5297	84.5006	42.2563
0.911111	22.6191	81.6535	52.5363	1.00028	67.3802	82.1167	59.1383	0.921111	32.5586	77.3319	35.773	0.899167	53.7538	81.4951	43.2328
1.04889	22.9341	80.344	49.598	1.13806	65.1207	78.2473	56.2706	1.05889	34.7155	77.1531	36.7392	1.03694	51.1966	79.7583	42.0882
1.18667	25.0062	78.5495	49.1877	1.27583	60.7483	75.9468	55.5068	1.19667	34.1677	77.3927	36.2789	1.17472	47.1626	77.077	40.6315
1.32444	25.9884	76.0961	47.6502	1.41361	60.1537	74.3505	54.1484	1.33444	34.685	72.8659	34.8106	1.3125	49.5118	76.0485	38.6786
1.46222	27.6502	75.1554	45.7066	1.55139	57.4552	71.3822	51.6237	1.47222	38.4776	71.5345	34.5024	1.45028	45.854	71.4623	38.6866
1.6	28.707	73.0833	45.6486	1.68917	58.2556	72.6171	52.0719	1.61	35.4763	67.8142	35.3888	1.58806	45.1217	69.9656	38.6225
1.73778	29.9586	69.9088	43.7132	1.82694	54.4548	70.44	50.3339	1.74778	33.0759	68.4951	35.385	1.72583	42.9606	70.818	42.4564
1.87556	30.2279	69.0468	43.5682	1.96472	53.6498	69.0907	49.0349	1.88556	33.6161	64.1015	36.4387	1.86361	47.5988	67.4884	38.9347
2.01333	31.4463	67.6337	42.5611	2.1025	52.1908	68.9124	48.4815	2.02333	37.3745	67.6506	34.4606	2.00139	41.1838	67.4484	39.515
2.15111	32.4451	67.1529	42.0472	2.24028	53.8648	64.0779	49.6067	2.16111	35.1567	66.3421	36.3854	2.13917	46.0701	63.7786	37.9782
2.28889	33.6966	66.9416	42.6026	2.37806	53.8694	67.8604	48.7834	2.29889	36.0849	61.0507	33.3384	2.27694	45.5058	65.2673	39.8391
2.42667	33.9121	65.1223	40.3937	2.51583	53.5904	64.8646	46.1169	2.43667	36.8115	60.3165	37.5418	2.41472	43.709	59.6206	35.6411
2.56444	34.2893	64.4012	40.3647	2.65361	49.3643	64.6588	45.7647	2.57444	35.1035	61.1001	39.8471	2.5525	45.2297	61.7376	36.8217
2.70222	33.3692	63.5143	40.5595	2.79139	50.2104	61.8734	47.0682	2.71222	39.0026	59.3655	36.3664	2.69028	40.5395	58.9283	39.551
2.84	35.5367	61.9354	41.007	2.92917	51.0703	62.4726	49.3643	2.85	39.1509	54.774	37.4277	2.82806	41.656	58.6001	38.8506
2.97778	35.7439	60.5843	40.7045	3.06694	47.5896	60.4372	48.8246	2.98778	37.3136	57.0869	39.8471	2.96583	42.9246	60.8772	38.4825
3.11556	37.3767	59.4405	39.7804	3.20472	48.015	60.826	47.7314	3.12556	40.5736	52.99	36.1039	3.10361	43.5249	60.0208	36.9697
3.25333	33.821	59.5234	39.9668	3.3425	48.6782	61.3246	47.8275	3.26333	37.1691	55.1468	35.2632	3.24139	45.878	54.6622	39.2949
3.39111	35.6196	57.5259	39.3576	3.48028	49.1401	58.498	48.8383	3.40111	36.2827	54.9072	37.3326	3.37917	40.5114	60.517	36.9818
3.52889	37.0825	56.8007	39.5441	3.61806	46.9402	59.1154	47.9144	3.53889	35.7387	53.3589	34.6318	3.51694	37.1538	54.4021	38.0543
3.66667	36.983	55.5242	39.627	3.75583	48.2574	57.725	47.425	3.67667	35.773	49.5207	35.8719	3.65472	42.1522	52.7933	38.2384
3.80444	37.3767	55.1057	39.971	3.89361	45.9888	56.9292	46.7069	3.81444	37.3935	50.2511	37.3288	3.7925	41.0677	51.4207	37.6101
3.94222	38.1144	55.0891	39.2872	4.03139	44.818	55.3787	47.1277	3.95222	37.0892	52.115	36.2713	3.93028	39.1788	54.0499	39.4709
4.08	37.5964	54.4592	40.3191	4.16917	44.6716	55.6303	47.21	4.09	40.1438	51.0765	36.6099	4.06806	41.8241	52.4452	38.1303
4.21778	37.874	54.7327	39.4447	4.30694	46.0392	55.8361	46.8761	4.22778	37.3098	48.9006	38.6983	4.20583	42.0722	50.9605	38.9507
4.35556	38.3092	52.8181	40.5968	4.44472	45.2525	53.8328	48.1202	4.36556	38.5613	48.9501	39.3678	4.34361	41.632	52.105	38.1103
4.49333	39.0924	52.6689	39.9917	4.5825	45.4537	55.8498	47.9921	4.50333	37.8424	47.2915	37.4734	4.48139	39.2028	46.0781	39.9192
4.63111	38.9391	52.271	39.1629	4.72028	47.0774	52.6345	45.6229	4.64111	39.6264	46.778	37.5342	4.61917	39.7791	47.6909	37.3899
4.76889	38.1475	50.6838	39.3618	4.85806	46.2358	51.8752	47.1917	4.77889	39.2194	47.5654	35.4382	4.75694	38.7746	48.1151	38.9747
4.90667	40.1823	52.1716	42.0721	4.99583	46.1626	51.6923	47.2786	4.91667	36.0697	46.5383	37.1424	4.89472	41.0397	45.838	37.6221
5.04444	39.3162	50.7957	41.1645	5.13361	43.4093	51.3035	45.8516	5.05444	36.7468	43.4875	38.1353	5.0325	40.7115	52.8334	38.2143
5.18222	41.3842	52.7725	40.6382	5.27139	44.9689	49.968	45.8105	5.19222	43.5332	44.4461	39.8547	5.17028	41.9121	47.1146	39.4069
5.32	38.736	50.2818	40.1699	5.40917	45.0146	48.4404	46.2404	5.33	37.9184	44.8456	37.5304	5.30806	40.1233	45.866	37.542
5.45778	39.1877	49.971	40.0622	5.54694	44.4429	48.4952	48.3443	5.46778	37.4962	49.1289	35.948	5.44583	41.0797	47.3187	39.1948
5.59556	40.029	48.8935	40.2901	5.68472	46.5651	50.4848	46.094	5.60556	36.6441	41.0606	37.7739	5.58361	41.9361	46.1742	38.4865
5.73333	39.6022	48.8065	40.6216	5.8225	45.2845	47.7131	47.0774	5.74333	38.0212	42.4757	36.1762	5.72139	41.3639	46.2182	40.9917
5.87111	40.7915	46.5686	40.2072	5.96028	42.9336	50.6129	46.5789	5.88111	38.9493	42.8218	35.598	5.85917	40.0192	44.6294	39.0147
6.00889	41.6784	48.0895	40.0083	6.09806	42.7415	52.7305	48.4129	6.01889	37.9527	41.829	35.3013	5.99694	39.7111	41.596	39.3629
6.14667	40.4642	47.9818	40.3108	6.23583	45.5543	47.2969	44.6899	6.15667	40.8209	43.9554	37.2033	6.13472	40.5635	43.701	38.9067
6.28444	41.1852	48.189	40.8993	6.37361	45.193	48.4129	45.9202	6.29444	37.3935	45.1651	36.9827	6.2725	41.2318	44.4934	37.6341
6.42222	40	48.3257	40.2901	6.51139	43.208	50.1738	45.3302	6.43222	39.0825	42.6697	38.4054	6.41028	41.8801	44.1932	38.8146
6.56	40.4559	46.8835	40.9615	6.64917	41.1819	47.0042	45.1015	6.57	36.2333	42.761	36.5528	6.54806	42.4164	43.4168	41.74
6.69778	40.4434	46.0298	40.3896	6.78694	46.0803	47.5576	44.6808	6.70778	36.8609	41.441	36.2142	6.68583	37.526	43.1287	37.458
6.83556	40.5305	45.7646	40.3523	6.92472	47.1003	46.3868	44.6442	6.84556	37.0397	43.4951	35.9061	6.82361	43.1127	45.5178	37.8302
6.97333	39.8259	46.6639	41.0236	7.0625	43.7752	48.2025	44.2005	6.98333	40.6954	41.6806	36.5984	6.96139	41.8321	43.0086	37.506
7.11111	41.1562	45.9055	40.978	7.20028	47.6079	46.6658	46.5194	7.12111	41.7301	40.6878	37.4544	7.09917	39.6951	40.7996	38.8506
7.24889	40.1077	45.2217	40.0995	7.33806	43.6562	48.6325	46.7801	7.25889	38.7705	40.5052	36.6631	7.23694	39.575	42.4364	41.8001
7.38667	40.7211	45.1678	40.8454	7.47583	43.7614	46.4508	48.0013	7.39667	37.5799	42.5403	37.5304	7.37472	38.1023	41.9401	39.663
7.52444	39.2002	44.9565	41.1479	7.61361	46.8304	47.6537	46.277	7.53444	41.9659	39.9232	38.2456	7.5125	42.4564	43.3888	38.2304
7.66222	39.3162	45.4414	40.4186	7.75139	41.845	46.2358	46.835	7.67222	38.1999	41.9051	36.0431	7.65028	38.9587	41.1478	38.9307
7.8	40.1202	45.7978	40.058	7.88917	45.5818	48.3946	47.3152	7.81	40.5813	39.0368	38.6108	7.78806	35.8372	45.802	41.8081
7.93778	40.4683	45.0559	40.4269	8.02694	43.734	45.7281	46.3776	7.94778	39.4362	38.9303	37.5761	7.92583	37.45	42.0522	39.0547
8.07556	42.3332	45.5242	40.3647	8.16472	46.3502	46.9265	46.8487	8.08556	38.8694	41.7681	37.0093	8.06361	41.74	44.2212	38.0062
8.21333	40.5843	43.792	41.0319	8.3025	45.1061	46.4371	45.9294	8.22333	41.4524	36.3017	38.8238	8.20139	40.7596	39.4229	39.2508
8.35111	40.3481	42.8761	41.0526	8.44028	46.6932	46.7115	45.4354	8.36111	38.8238	40.2313	38.4967	8.33917	38.8226	39.2588	40.9477
8.48889	40.8123	43.1745	40.891	8.57806	44.946	47.4936	45.0649	8.49889	35.4801	39.0939	36.355	8.47694	41.0477	42.2643	39.2909
8.62667	41.4712	44.0945	40.9573	8.71583	44.8729	46.7115	45.9705	8.63667	38.3369	40.9921	35.9404	8.61472	39.567	40.5675	39.3509
8.76444	40.6299	44.4716	40.9366	8.85361	47.5073	44.3697	46.1535	8.77444	41.1328	38.7591	38.0135	8.7525	38.7626	38.8707	38.6786
8.90222	41.6743	42.8015	40.7708	8.99139	44.7219	45.4583	45.9843	8.91222	41.4828	38.6983	35.6208	8.89028	43.813	39.4469	38.1143
9.04	40.9615	43.5475	41.3966	9.12917	42.8467	44.2737	45.4491	9.05	38.2304	39.7634	38.47	9.02806	40.2233	40.7035	40.3274
9.17778	41.8981	44.2934	40.489	9.26694	45.5315	45.5498	47.1003	9.18778	37.6103	34.9513	37.9184	9.16583	40.5955	42.9046	38.8226
9.31556	40.1906	43.5847	40.3937	9.40472	45.6275	45.8974	46.8761	9.32556	39.1129	38.7667	36.8001	9.30361	38.6425	41.756	39.2789
9.45333	40.7045	44.1484	41.1521	9.5425	47.0728	46.8167	45.7281	9.46333	38.6412	36.4539	37.8309	9.44139	42.9526	39.7431	37.6421
9.59111	40.9863	42.8968	40.0456	9.68028	45.3394	46.4462	46.1764	9.60111	37.5266	39.7063	36.9142	9.57917	42.4284	41.6	39.6991
9.72889	41.4422	44.2395	41.5541	9.81806	46.5102	41.3922	47.736	9.73889	39.6493	38.8314	38.0173	9.71694	35.6531	36.0013	40.9877
9.86667	41.7074	41.7157	40.6299	9.95583	41.7719	43.9901	45.6092	9.87667	38.0706	40.0943	37.2071	9.85472	41.748	39.1468	39.671
10.0044	39.971	42.2752	42.0348	10.0936	42.5997	43.6837	47.1186	10.0144	36.2257	36.3892	37.4391	9.9925	40.5835	42.6165	39.7551
10.1422	40.3813	41.5707	40.8537	10.2314	45.3119	44.5756	46.5011	10.1522	38.7667	38.3863	37.9831	10.1303	43.5489	36.9377	38.1583
10.28	39.7886	42.4036	40.5139	10.3692	43.0434	47.7772	46.3364	10.29	39.7139	36.4881	38.7097	10.2681	40.4314	40.6355	40.6035
10.4178	40.8247	43.966	41.438	10.5069	45.966	46.6886	46.7252	10.4278	38.7325	41.2736	38.9227	10.4058	39.687	40.7836	38.5905
10.5556	40.8744	42.3208	40.6714	10.6447	47.672	42.0737	45.9934	10.5656	39.6987	37.8462	38.5195	10.5436	41.1077	39.1268	39.1028
10.6933	41.4132	43.7837	41.293	10.7825	45.7464	45.3348	43.3407	10.7033	39.2841	37.3174	37.4772	10.6814	38.5065	39.8951	39.2949
10.8311	40.5595	43.0501	40.1699	10.9203	45.1884	46.6017	47.4844	10.8411	40.178	37.8424	37.1576	10.8192	40.0792	39.0467	38.8787
10.9689	39.598	42.586	41.8193	11.0581	46.2678	44.8042	45.5635	10.9789	38.413	36.0621	36.8914	10.9569	42.9086	41.0757	39.2108
11.1067	41.6991	43.0916	41.8608	11.1958	44.539	45.6321	45.2342	11.1167	37.6446	38.3065	36.8115	11.0947	38.5585	36.4455	39.1428
11.2444	40.7045	43.5516	41.3386	11.3336	45.3348	43.5282	45.3028	11.2544	37.2718	37.9641	37.0968	11.2325	40.6275	39.8071	40.8356
11.3822	41.4132	42.8719	41.9644	11.4714	45.2387	43.7248	46.6292	11.3922	39.1167	37.9565	37.2527	11.3703	42.1162	37.1378	38.6145
11.52	41.2267	43.2076	41.4505	11.6092	47.768	44.2188	45.5909	11.53	39.5618	38.6678	37.2984	11.5081	41.4919	40.2753	40.5875
11.6578	41.2101	41.2225	41.2225	11.7469	46.6886	42.0646	45.1107	11.6678	38.3217	36.0621	37.0435	11.6458	40.1953	39.4709	39.9872
11.7956	41.8649	41.869	40.978	11.8847	44.0038	42.4442	45.7876	11.8056	39.7177	35.2252	37.2375	11.7836	42.9206	38.7226	38.4545
11.9333	41.0153	43.2242	40.9532	12.0225	46.2404	44.0907	46.1535	11.9433	39.4134	37.7282	37.4924	11.9214	43.5809	36.9657	40.1393
12.0711	40.6672	42.4782	41.753	12.1603	41.8633	45.5223	46.2495	12.0811	39.0901	36.1838	37.1082	12.0592	40.8676	39.8751	39.9552
12.2089	40.3025	42.1426	41.2391	12.2981	43.9398	44.9506	45.0009	12.2189	41.9393	37.7092	37.4315	12.1969	44.0611	36.1093	39.655
12.3467	40.9697	43.3402	41.7157	12.4358	44.9094	42.5951	45.8196	12.3567	41.0758	36.7354	37.1767	12.3347	38.8947	41.9761	42.2563
12.4844	39.2955	41.6245	41.8317	12.5736	43.766	44.1731	46.0071	12.4944	37.9299	34.6204	37.6331	12.4725	41.8601	37.7901	39.1108
12.6222	40.4683	40.5926	40.9117	12.7114	47.5851	43.391	45.7602	12.6322	40.4139	37.2527	37.675	12.6103	40.0752	37.2139	38.9227
12.76	40.8703	41.6494	40.8744	12.8492	45.6687	44.4383	45.8425	12.77	37.2299	37.4277	37.3707	12.7481	41.628	37.6301	39.8951
12.8978	40.3813	41.7323	40.746	12.9869	44.0953	43.9993	46.556	12.9078	40.1628	37.7473	38.1771	12.8858	39.543	42.1923	38.6345
13.0356	40.3937	41.5872	40.6838	13.1247	45.1701	43.6242	44.5756	13.0456	42.0154	36.0697	40.2389	13.0236	37.7621	40.4874	39.1948
13.1733	41.0982	41.9395	40.8744	13.2625	41.4654	44.7082	44.7311	13.1833	38.7401	36.7354	38.782	13.1614	45.1657	38.1343	41.2158
13.3111	41.3925	41.9685	40.3688	13.4003	43.8758	45.6367	43.7935	13.3211	36.975	34.4834	38.2075	13.2992	37.9142	39.4389	42.3283
13.4489	40.6424	41.9271	41.5044	13.5381	46.9265	44.292	46.7664	13.4589	38.9417	35.7311	36.762	13.4369	41.656	39.8871	38.4985
13.5867	40.2362	42.0182	41.6991	13.6758	45.8653	44.6396	47.0774	13.5967	38.4244	35.8376	38.664	13.5747	40.6915	38.1343	39.0507
13.7244	40.2528	41.6908	41.5582	13.8136	44.8866	45.4217	46.0392	13.7344	37.0473	37.8271	36.9104	13.7125	41.0877	39.4429	39.8391
13.8622	40.5636	40.2528	40.2445	13.9514	45.1884	45.1793	45.3256	13.8722	36.5718	37.3136	36.4843	13.8503	38.5185	37.7341	40.6675
14	41.6204	41.5168	41.1728	14.0892	43.8712	41.2459	44.9872	14.01	38.8124	38.0021	38.0896	13.9881	39.1788	39.7071	41.756
14.1378	42.7145	42.3622	42.8554	14.2269	44.3743	41.8954	45.7053	14.1478	38.2912	37.7168	38.5233	14.1258	37.6941	41.732	38.6425
14.2756	41.6784	42.5611	41.5582	14.3647	45.934	43.0617	47.7863	14.2856	38.5043	35.0768	35.3659	14.2636	38.4104	40.7316	41.0037
14.4133	40.8827	41.9519	40.7211	14.5025	45.2159	42.3527	43.7935	14.4233	37.7739	35.8947	35.4268	14.4014	39.523	40.8916	39.8151
14.5511	41.5582	40.7418	41.6121	14.6403	45.3897	43.8346	44.8546	14.5611	40.2161	34.2209	35.9404	14.5392	37.426	35.6291	39.1228
14.6889	41.0899	42.5031	40.8413	14.7781	43.1989	40.7291	47.3198	14.6989	39.6379	37.2832	39.2803	14.6769	43.9331	36.7256	40.2793
14.8267	41.293	40.9905	40.7584	14.9158	44.7082	44.9506	47.1094	14.8367	39.752	35.8871	38.7743	14.8147	39.3709	41.4359	39.483
14.9644	39.5607	40.746	40.5429	15.0536	43.4596	45.9797	45.934	14.9744	38.8314	34.9779	36.4121	14.9525	41.8521	35.7211	40.6595
15.1022	40.7791	42.1053	41.7074	15.1914	43.6562	44.1548	46.062	15.1122	41.0111	34.5747	38.1923	15.0903	41.684	40.9356	42.2243
15.24	41.9809	41.4339	41.264	15.3292	46.62	43.5236	44.5618	15.25	37.7777	36.1952	39.8547	15.2281	38.3904	36.7456	37.6861
15.3778	40.5885	41.3759	40.4144	15.4669	42.8741	44.0953	46.277	15.3878	39.2004	33.8405	36.5376	15.3658	37.3139	37.3459	39.4309
15.5156	40.7957	42.3415	41.3013	15.6047	46.2587	43.6791	46.0437	15.5256	38.451	36.3246	36.3055	15.5036	38.9427	36.7937	40.5235
15.6533	42.0638	42.3498	42.586	15.7425	43.9855	42.6912	46.9905	15.6633	40.3796	36.4862	36.142	15.6414	39.571	39.2909	40.9957
15.7911	40.92	40.5056	41.5914	15.8803	43.0113	43.1714	46.5606	15.8011	37.8233	36.5794	37.2794	15.7792	38.2504	39.7991	40.3474
15.9289	41.8898	41.9146	41.9975	16.0181	47.1186	42.7003	45.4034	15.9389	36.2561	36.2903	36.1952	15.9169	39.9312	40.7676	41.2558
16.0667	40.6879	41.5458	40.4849	16.1558	43.6654	43.0891	45.5498	16.0767	38.3825	35.6855	37.5304	16.0547	39.9272	37.3339	40.0752
16.2044	40.8579	41.1272	41.9851	16.2936	44.2005	41.47	46.2816	16.2144	36.8229	37.2946	37.8766	16.1925	39.0668	40.1793	39.2989
16.3422	41.4173	40.5595	41.7199	16.4314	45.4995	41.6895	45.9385	16.3522	38.9988	34.2095	37.0701	16.3303	39.9152	41.3158	40.6475
16.48	41.4422	41.4422	41.4422	16.5692	45.7373	45.7373	45.7373	16.49	39.5732	34.6013	36.2675	16.4681	42.9806	40.1753	43.4489
